# Supplementary material for: Escherichia coli aggravates inflammatory response in mice oral mucositis through regulating Th17/Treg imbalance
Source: Front Cell Infect Microbiol. 2025 Apr 29;15:1585020. doi: 10.3389/fcimb.2025.1585020 (PMC12069327; doi:10.3389/fcimb.2025.1585020)
Supplement: Supplementary file 1 [file Table1.xlsx]

## Sheet: STable1
Supplementary Table 1. General condition of mice on days 1, 3, 5, and 7 after modeling
Group Time	Blank control group	Simple smeared group	Simple scratched group	Scratched + smeared group
Day1	Eating（+）	Eating（+）	Eating（±）	Eating（−）
	Action（+）	Action（+）	Action（±）	Action（−）
	Pain（−）	Pain（−）	Pain(+)	Pain(++)
Day3	Eating（+）	Eating（+）	Eating（±）	Eating（±）
	Action（+）	Action（+）	Action（±）	Action（±）
	Pain（−）	Pain（−）	Pain（+）	Pain（+）
Day5	Eating（+）	Eating（+）	Eating（+）	Eating（+）
	Action（+）	Action（+）	Action（+）	Action（+）
	Pain（−）	Pain（−）	Pain（−）	Pain（−）
Day7	Eating（+）	Eating（+）	Eating（+）	Eating（+）
	Action（+）	Action（+）	Action（+）	Action（+）
	Pain（−）	Pain（−）	Pain（−）	Pain（−）
* Eating: normal (+); obstructed (±); not eating (−);
Action: normal (+); sluggishness (±); Inaction (−);
Pain: no pain (−); moaning (+); visibly moaning(++)
